# Supplementary material for: Whole Genome Sequencing Analysis of Porcine Faecal Commensal Escherichia coli Carrying Class 1 Integrons from Sows and Their Offspring
Source: Microorganisms. 2020 Jun 4;8(6):843. doi: 10.3390/microorganisms8060843 (PMC7355456; doi:10.3390/microorganisms8060843)
Supplement: Supplementary file 1 [file microorganisms-08-00843-s001.zip]

Archive with 1 entries (1 files):
- microorganisms-819881-supplementary.xlsx
