# Supplementary material for: Whole Genome Sequencing Analysis of Porcine Faecal Commensal Escherichia coli Carrying Class 1 Integrons from Sows and Their Offspring
Source: Microorganisms. 2020 Jun 4;8(6):843. doi: 10.3390/microorganisms8060843 (PMC7355456; doi:10.3390/microorganisms8060843)
Supplement: Supplementary file 1 [file microorganisms-08-00843-s001.zip › microorganisms-819881-supplementary.xlsx]

## Sheet: S1. Assembly Statistics
Accession number	Pig status	File name	Scaffolds	Genome size	Longest Scaffold	N50	Raw Reads	EC reads	% reads passing	Raw nt	EC nt	% nt passing EC	Raw cov	Ec cov	Median cov	10th percentile cov	bases >= Q40	% GC	Assembler version
SAMN10586971	healthy	TZ2_S	229	4758346	146279	54074	2414028	2280719	94.48	301753500	265652378	88.04	63.42	55.83	55	34	4750200	50.7	A5-miseq 20150522
SAMN10586972	healthy	TZ2_1P	288	5286126	154515	62803	3560584	3420512	96.07	445073000	382868336	86.02	84.2	72.43	75	45	5273493	50.5	A5-miseq 20150522
SAMN10586973	healthy	TZ2_2P	174	4849933	518681	192728	2900426	2732780	94.22	362553250	315137024	86.92	74.75	64.98	66	41	4842588	50.8	A5-miseq 20150522
SAMN10586974	healthy	TZ4_1P	366	5265458	253165	75056	2596352	2444829	94.16	324544000	281944481	86.87	61.64	53.55	55	29	5218787	50.5	A5-miseq 20150522
SAMN10586975	healthy	TZ4_2P	273	5213581	331084	95913	2896798	2741844	94.65	362099750	317499373	87.68	69.45	60.9	64	39	5203995	50.5	A5-miseq 20150522
SAMN10586976	healthy	TZ4_3P	154	4827823	227187	104410	2951254	2802039	94.94	368906750	319784035	86.68	76.41	66.24	64	42	4825149	50.7	A5-miseq 20150522
SAMN10586977	healthy	TZ4_4P	180	5099398	284077	75940	2957912	2808798	94.96	369739000	325844413	88.13	72.51	63.9	58	35	5082773	50.5	A5-miseq 20150522
SAMN10586978	healthy	TZ4_4Pa	167	4686760	309776	88819	3100976	2950258	95.14	387622000	343851138	88.71	82.71	73.37	74	50	4684389	50.6	A5-miseq 20150522
SAMN10586979	healthy	TZ4_5P	250	5016134	331448	108258	2761890	2589595	93.76	345236250	299659646	86.8	68.83	59.74	54	33	5001165	50.6	A5-miseq 20150522
SAMN10586980	healthy	TZ5_S	743	4780008	61081	15067	3699506	3585724	96.92	462438250	397359655	85.93	96.74	83.13	76	30	4733862	51.1	A5-miseq 20150522
SAMN10586981	healthy	TZ6_1P	560	5806520	345196	60139	2491052	2343508	94.08	311381500	270965593	87.02	53.63	46.67	43	25	5788050	50.1	A5-miseq 20150522
SAMN10586982	healthy	TZ6_2P	301	5122717	388592	156731	2881386	2741100	95.13	360173250	315536237	87.61	70.31	61.6	62	39	5112301	50.5	A5-miseq 20150522
SAMN10586983	healthy	TZ6_3P	285	5005185	284529	94567	2026236	1877054	92.64	253279500	216650438	85.54	50.6	43.29	39	22	4976349	50.6	A5-miseq 20150522
SAMN10586984	healthy	TZ7_Sa	181	5056255	250634	108907	3624714	3436265	94.8	453089250	400732513	88.44	89.61	79.25	81	52	5049934	50.5	A5-miseq 20150522
SAMN10586985	healthy	TZ7_Sb	246	4613912	153595	42654	2843762	2701774	95.01	355470250	316326006	88.99	77.04	68.56	68	39	4593560	50.6	A5-miseq 20150522
SAMN10586986	healthy	TZ10_1P	179	4782197	202891	73139	2512048	2364813	94.14	314006000	273801023	87.2	65.66	57.25	58	36	4774240	50.7	A5-miseq 20150522
SAMN10586987	healthy	TZ11_S	357	4808726	81923	29014	2126938	2012474	94.62	265867250	234322050	88.13	55.29	48.73	48	26	4772885	50.8	A5-miseq 20150522
SAMN10586988	healthy	TZ11_1P	270	5096450	328580	90556	2622838	2480438	94.57	327854750	284666863	86.83	64.33	55.86	58	38	5088836	50.7	A5-miseq 20150522
SAMN10586989	healthy	TZ11_1Pb	184	5287485	456901	174359	2416752	2288480	94.69	302094000	263868585	87.35	57.13	49.9	51	33	5281900	50.5	A5-miseq 20150522
SAMN10586990	healthy	TZ11_2P	164	4792185	241492	101237	2666400	2526306	94.75	333300000	290261533	87.09	69.55	60.57	58	37	4788740	50.7	A5-miseq 20150522
SAMN10586991	healthy	TZ12_S	231	5327234	509584	225953	2829986	2653876	93.78	353748250	308556984	87.23	66.4	57.92	51	32	5317682	50.5	A5-miseq 20150522
SAMN10586992	healthy	TZ12_1P	157	4775758	202891	80436	2212342	2086254	94.3	276542750	237774775	85.98	57.91	49.79	50	31	4770936	50.7	A5-miseq 20150522
SAMN10586993	healthy	TZ13_S	140	5010900	374967	170743	2836504	2689419	94.81	354563000	313415893	88.39	70.76	62.55	64	40	5006467	50.5	A5-miseq 20150522
SAMN10586994	healthy	TZ13_1P	125	4896444	310481	217378	2427524	2277053	93.8	303440500	262449963	86.49	61.97	53.6	56	34	4891156	50.5	A5-miseq 20150522
SAMN10586995	healthy	TZ13_2P	387	5101614	318752	109193	1874166	1743416	93.02	234270750	201383346	85.96	45.92	39.47	38	21	4986168	50.5	A5-miseq 20150522
SAMN10586996	healthy	TZ13_3P	199	4665706	147490	69215	3003092	2849013	94.87	375386500	329714747	87.83	80.46	70.67	70	45	4659294	50.8	A5-miseq 20150522
SAMN10586997	healthy	TZ14_1P	310	5148418	203680	75779	2421606	2289233	94.53	302700750	263628472	87.09	58.79	51.21	49	32	5141463	50.6	A5-miseq 20150522
SAMN10586998	healthy	TZ14_2P	560	5815539	198260	60139	2569612	2436572	94.82	321201500	283473823	88.25	55.23	48.74	46	27	5794316	50.1	A5-miseq 20150522
SAMN10586999	healthy	TZ14_4P	864	5427707	75425	17377	3923382	3830632	97.64	490422750	395024318	80.55	90.36	72.78	68	33	5392794	50.7	A5-miseq 20150522
SAMN10587000	healthy	TZ15_1P	283	4989238	272887	94567	2231926	2093587	93.8	278990750	239396402	85.81	55.92	47.98	41	26	4975101	50.5	A5-miseq 20150522
SAMN10587001	healthy	TZ17_S	650	4769169	66291	16417	4111866	3983036	96.87	513983250	441132857	85.83	107.77	92.5	76	31	4727841	51	A5-miseq 20150522
SAMN10587002	healthy	TZ17_1P	154	4951457	409843	121660	2361034	2211027	93.65	295129250	254714820	86.31	59.6	51.44	53	35	4947894	50.6	A5-miseq 20150522
SAMN10587003	healthy	TZ17_2P	432	5517357	267786	108054	1774580	1656121	93.32	221822500	189657699	85.5	40.2	34.37	33	20	5488221	50.5	A5-miseq 20150522
SAMN10587004	healthy	TZ17_4P	152	4680725	296188	107281	2186162	2067093	94.55	273270250	236279453	86.46	58.38	50.48	50	31	4674601	50.9	A5-miseq 20150522
SAMN10587005	healthy	TZ17_4Pa	152	4682071	296188	93869	2802780	2643727	94.33	350347500	301830953	86.15	74.83	64.47	65	42	4678115	50.9	A5-miseq 20150522
SAMN10587006	healthy	TZ17_4Pb	146	4679556	296188	93869	2677710	2490307	93	334713750	287558843	85.91	71.53	61.45	61	38	4675853	50.9	A5-miseq 20150522
SAMN10587007	healthy	TZ18_S	165	4785333	332926	94444	2483994	2310563	93.02	310499250	267788152	86.24	64.89	55.96	59	35	4777732	50.8	A5-miseq 20150522
SAMN10587008	healthy	TZ18_2P	412	5515244	267786	109847	2379102	2235425	93.96	297387750	259338232	87.21	53.92	47.02	44	27	5498562	50.5	A5-miseq 20150522
SAMN10587009	healthy	TZ18_3P	188	4509619	211155	55461	2967240	2779509	93.67	370905000	315115439	84.96	82.25	69.88	70	47	4506824	50.8	A5-miseq 20150522
SAMN10587010	healthy	TZ18_4P	115	5166189	423397	205871	2215962	2080685	93.9	276995250	239501782	86.46	53.62	46.36	48	31	5161284	50.4	A5-miseq 20150522
SAMN10587011	healthy	TZ19_S	354	4804925	118858	36560	3351316	3205739	95.66	418914500	374085693	89.3	87.18	77.85	77	37	4774559	50.6	A5-miseq 20150522
SAMN10587012	healthy	TZ20_S	296	4811147	122717	47445	3096904	2936093	94.81	387113000	341690662	88.27	80.46	71.02	68	36	4786035	50.7	A5-miseq 20150522
SAMN10587013	healthy	TZ20_1P	100	5152166	471572	197293	1015290	997006	98.2	150214330	140815139	93.74	29.16	27.33	28	18	5142078	50.3	A5-miseq 20150522
SAMN10587014	healthy	TZ20_2P	237	5025696	353751	119128	2363742	2238863	94.72	295467750	256428802	86.79	58.79	51.02	45	28	5017449	50.5	A5-miseq 20150522
SAMN10587015	healthy	TZ21_S	263	5118064	180782	46811	2388540	2251206	94.25	298567500	261668937	87.64	58.34	51.13	47	26	5090061	50.6	A5-miseq 20150522
SAMN10587016	healthy	TZ21_1P	265	5238904	304789	75892	2629932	2470085	93.92	328741500	286409500	87.12	62.75	54.67	39	24	5227226	50.5	A5-miseq 20150522
SAMN10587017	healthy	TZ21_2P	171	5246964	356652	109552	2868572	2700948	94.16	358571500	314483017	87.7	68.34	59.94	60	36	5240023	50.6	A5-miseq 20150522
SAMN10587018	healthy	TZ24_1P	137	4809961	227187	103716	2096028	1948355	92.95	262003500	222286745	84.84	54.47	46.21	47	29	4805745	50.7	A5-miseq 20150522
SAMN10587019	healthy	TZ24_3Pa	174	5033332	456436	153462	1982972	1865989	94.1	247871500	214717555	86.62	49.25	42.66	37	23	5023143	50.6	A5-miseq 20150522
SAMN10587020	healthy	TZ25_S	109	4849560	304440	149557	2969794	2830094	95.3	371224250	330067179	88.91	76.55	68.06	67	43	4844968	50.7	A5-miseq 20150522
SAMN10587021	healthy	TZ25_1P	119	4802156	633787	192671	2866562	2703471	94.31	358320250	309236079	86.3	74.62	64.4	68	45	4799012	50.6	A5-miseq 20150522
SAMN10587022	healthy	TZ26_S	174	4823377	241492	101237	1746836	1618767	92.67	218354500	187203619	85.73	45.27	38.81	37	22	4806855	50.7	A5-miseq 20150522
SAMN10587023	healthy	TZ26_1P	146	4808772	323117	103716	2249872	2116790	94.08	281234000	244267849	86.86	58.48	50.8	51	32	4805611	50.7	A5-miseq 20150522
SAMN10587024	healthy	TZ26_2P	162	4867063	558295	172342	3164536	2984740	94.32	395567000	345539595	87.35	81.27	71	64	41	4862634	50.6	A5-miseq 20150522
SAMN10587025	healthy	TZ26_3P	207	4945134	281798	109193	3233582	3076693	95.15	404197750	354699114	87.75	81.74	71.73	71	46	4941675	50.8	A5-miseq 20150522
SAMN10587026	healthy	TZ27_S	252	4759492	252676	64351	3160380	2975795	94.16	395047500	346556992	87.73	83	72.81	69	44	4747435	50.7	A5-miseq 20150522
SAMN10587027	healthy	TZ27_1P	182	5249903	327571	81224	3451902	3295193	95.46	431487750	375864290	87.11	82.19	71.59	73	45	5244839	50.6	A5-miseq 20150522
SAMN10587028	healthy	TZ27_3P	214	4737773	155093	54756	2640888	2481480	93.96	330111000	283049494	85.74	69.68	59.74	63	40	4734180	50.6	A5-miseq 20150522
SAMN10587029	healthy	TZ30_S	200	4513359	210107	51813	2701466	2556410	94.63	337683250	297257959	88.03	74.82	65.86	66	42	4503922	50.7	A5-miseq 20150522
SAMN10587030	healthy	TZ30_1P	235	4882947	205503	71814	2206144	2078337	94.21	275768000	240557812	87.23	56.48	49.26	45	28	4874156	50.5	A5-miseq 20150522
SAMN10587031	healthy	TZ30_2P	112	4951220	436795	159281	2785788	2640916	94.8	348223500	304933561	87.57	70.33	61.59	62	40	4946172	50.4	A5-miseq 20150522
SAMN10587032	healthy	TZ30_3P	131	4756383	340486	119561	2455542	2319053	94.44	306942750	270145378	88.01	64.53	56.8	59	36	4750241	50.6	A5-miseq 20150522
SAMN10587033	healthy	TZ30_4P	239	4936737	350626	130314	2414382	2273538	94.17	301797750	260411389	86.29	61.13	52.75	52	33	4922090	50.6	A5-miseq 20150522
SAMN10587034	healthy	TZ30_5P	145	5012255	465544	174226	2477802	2326707	93.9	309725250	266213310	85.95	61.79	53.11	53	35	5007850	50.5	A5-miseq 20150522
SAMN10587035	healthy	TZ31_S	264	4695484	141710	48235	2949638	2782628	94.34	368704750	323028233	87.61	78.52	68.8	72	38	4675538	50.8	A5-miseq 20150522
SAMN10587036	healthy	TZ31_1P	255	5473962	413967	96325	3017040	2865741	94.99	377130000	331075099	87.79	68.9	60.48	63	40	5466742	50.2	A5-miseq 20150522
SAMN10587037	healthy	TZ32_S	222	4606065	183738	62358	3190170	3065431	96.09	398771250	356136719	89.31	86.58	77.32	78	46	4592175	50.6	A5-miseq 20150522
SAMN10587038	healthy	TZ32_1P	427	5514493	282672	89562	2805866	2685285	95.7	350733250	307876731	87.78	63.6	55.83	55	34	5501578	50.5	A5-miseq 20150522
SAMN10587039	healthy	TZ32_2P	159	4683884	309777	88819	2885662	2729134	94.58	360707750	317507440	88.02	77.01	67.79	68	44	4682137	50.6	A5-miseq 20150522
SAMN10587040	healthy	TZ32_3P	166	5075778	353789	122379	2777734	2633612	94.81	347216750	303223763	87.33	68.41	59.74	60	38	5072668	50.4	A5-miseq 20150522
SAMN10587041	healthy	TZ32_4P	464	4912832	110383	29513	3708754	3576655	96.44	463594250	413367811	89.17	94.36	84.14	84	39	4887347	50.8	A5-miseq 20150522
SAMN10587042	healthy	TZ32_5P	114	4849080	226428	109002	2953382	2812852	95.24	369172750	324850439	87.99	76.13	66.99	68	43	4843713	50.7	A5-miseq 20150522
SAMN10587043	healthy	TZ32_6P	574	5819102	345196	60139	3159964	2975902	94.18	394995500	345652970	87.51	67.88	59.4	57	33	5800021	50.1	A5-miseq 20150522
SAMN10587044	healthy	TZ32_7P	476	5517981	233338	73156	2629304	2477154	94.21	328663000	287966240	87.62	59.56	52.19	52	30	5495166	50.5	A5-miseq 20150522
SAMN10587045	healthy	TZ32_7Pa	207	5286854	349082	150316	2395036	2269788	94.77	299379500	264534133	88.36	56.63	50.04	51	31	5279013	50.5	A5-miseq 20150522
SAMN10587046	healthy	TZ32_7Pb	543	5519556	138301	42918	3136192	2989516	95.32	392024000	348754083	88.96	71.02	63.19	62	35	5492450	50.5	A5-miseq 20150522
SAMN10587047	healthy	TZ33_S	179	5142481	350916	112881	3050634	2896104	94.93	381329250	337550907	88.52	74.15	65.64	66	40	5138494	50.6	A5-miseq 20150522
SAMN10587048	healthy	TZ33_1P	147	4487821	484947	107058	3423882	3249105	94.9	427985250	377362111	88.17	95.37	84.09	87	59	4484780	50.8	A5-miseq 20150522
SAMN10587049	healthy	TZ33_2P	172	4923471	291649	124431	2652670	2514104	94.78	331583750	286314025	86.35	67.35	58.15	60	39	4918663	50.6	A5-miseq 20150522
SAMN10587050	healthy	TZ33_4P	412	5513179	267786	108055	2556316	2403983	94.04	319539500	274881361	86.02	57.96	49.86	49	29	5498608	50.5	A5-miseq 20150522
SAMN10587051	healthy	TZ33_4Pa	451	5519630	267786	108054	2514774	2387511	94.94	314346750	273297068	86.94	56.95	49.51	48	29	5503140	50.5	A5-miseq 20150522
SAMN10587052	healthy	TZ33_4Pb	330	5074979	328070	95913	2313150	2170051	93.81	289143750	247852692	85.72	56.97	48.84	50	30	5057504	50.7	A5-miseq 20150522
SAMN10587053	healthy	TZ33_5P	104	4714310	446481	208965	2312546	2174250	94.02	289068250	251775434	87.1	61.32	53.41	55	35	4712022	50.6	A5-miseq 20150522
SAMN10587054	healthy	TZ34_S	224	5011359	398084	84138	2642048	2514563	95.17	330256000	293854121	88.98	65.9	58.64	59	36	5004093	50.6	A5-miseq 20150522
SAMN10587055	healthy	TZ34_1P	189	4715089	223805	96072	2240886	2127740	94.95	280110750	243276221	86.85	59.41	51.6	51	33	4710549	50.6	A5-miseq 20150522
SAMN10587056	healthy	TZ34_2P	216	4731090	220953	54757	1662672	1542581	92.78	207834000	176296569	84.83	43.93	37.26	39	23	4716163	50.6	A5-miseq 20150522
SAMN10587057	healthy	TZ35_S	144	4618188	296700	127914	2618420	2476138	94.57	327302500	286942950	87.67	70.87	62.13	62	40	4614815	50.6	A5-miseq 20150522
SAMN10587058	healthy	TZ36_S	276	4805337	172881	47779	1882392	1774263	94.26	235299000	206998386	87.97	48.97	43.08	38	21	4774821	50.8	A5-miseq 20150522
SAMN10587059	healthy	TZ37_S	272	4862997	224797	50209	3143962	2988810	95.07	392995250	349369657	88.9	80.81	71.84	75	45	4848071	50.6	A5-miseq 20150522
SAMN10587060	healthy	TZ37_Sa	111	5190522	572507	195108	2783694	2592586	93.13	347961750	299713769	86.13	67.04	57.74	62	40	5187040	50.3	A5-miseq 20150522
SAMN10587061	healthy	TZ37_1P	231	4882646	249691	75513	2696328	2549699	94.56	337041000	290317551	86.14	69.03	59.46	56	39	4878754	50.5	A5-miseq 20150522
SAMN10587062	healthy	TZ37_2P	172	4868569	518681	176972	2325060	2200703	94.65	290632500	252290511	86.81	59.7	51.82	52	33	4863736	50.7	A5-miseq 20150522
SAMN10587063	healthy	TZ38_S	305	4690520	135749	36517	3996168	3816104	95.49	499521000	443665421	88.82	106.5	94.59	94	54	4671465	50.6	A5-miseq 20150522
SAMN10587064	healthy	TZ38_1P	620	5862904	211846	66856	2200476	2066192	93.9	275059500	238674577	86.77	46.92	40.71	39	22	5827626	50.1	A5-miseq 20150522
SAMN10587065	healthy	TZ39_S	238	4670687	168316	68991	2538612	2391558	94.21	317326500	278632854	87.81	67.94	59.66	62	40	4664393	50.7	A5-miseq 20150522
SAMN10587066	healthy	TZ40_S	178	4723591	239325	102181	3043974	2888440	94.89	380496750	336704188	88.49	80.55	71.28	73	47	4721182	50.6	A5-miseq 20150522
SAMN10587067	healthy	TZ40_1P	187	5093162	266868	118892	2603450	2461562	94.55	325431250	286864356	88.15	63.9	56.32	54	32	5086463	50.6	A5-miseq 20150522
SAMN10587068	healthy	TZ40_2P	118	4681897	312135	122751	2664474	2507681	94.12	333059250	287757930	86.4	71.14	61.46	64	42	4677053	50.6	A5-miseq 20150522
SAMN10587069	healthy	TZ41_S	247	4669662	137912	60329	2763946	2626075	95.01	345493250	307279664	88.94	73.99	65.8	67	43	4660498	50.8	A5-miseq 20150522
SAMN10587070	healthy	TZ41_1P	207	5080905	273869	79447	3490864	3350834	95.99	436358000	390207928	89.42	85.88	76.8	76	47	5072169	50.3	A5-miseq 20150522
SAMN10587071	healthy	TZ42_S	131	4726474	256492	108765	2135178	2001777	93.75	266897250	232060435	86.95	56.47	49.1	51	30	4719912	50.6	A5-miseq 20150522
SAMN10587072	healthy	TZ42_1P	139	4616429	296700	130832	3440926	3272363	95.1	430115750	381780719	88.76	93.17	82.7	79	51	4614891	50.6	A5-miseq 20150522
SAMN10587073	healthy	TZ42_2P	206	4720898	189617	62837	3311590	3107006	93.82	413948750	358204990	86.53	87.68	75.88	79	53	4716898	50.5	A5-miseq 20150522
SAMN10587074	healthy	TZ43_S	135	4615090	296446	127914	1808358	1692445	93.59	226044750	196241861	86.82	48.98	42.52	42	26	4609659	50.6	A5-miseq 20150522
SAMN10587075	healthy	TZ43_1P	144	4982927	442218	154821	1623906	1487628	91.61	202988250	171006625	84.24	40.74	34.32	35	21	4969926	50.6	A5-miseq 20150522
SAMN10587076	healthy	TZ44_S	213	4803521	220635	73693	2676830	2533165	94.63	334603750	295647889	88.36	69.66	61.55	60	36	4793860	50.7	A5-miseq 20150522
SAMN10587077	healthy	TZ44_1P	186	5285390	349010	173265	2292338	2154621	93.99	286542250	248482194	86.72	54.21	47.01	47	29	5278948	50.5	A5-miseq 20150522
SAMN10587078	healthy	TZ44_2P	682	5809702	122133	32149	2982000	2840438	95.25	372750000	327461218	87.85	64.16	56.36	54	30	5779283	50.1	A5-miseq 20150522
SAMN10587079	healthy	TZ45_S	192	4512906	211299	53717	2471798	2350435	95.09	308974750	274442991	88.82	68.46	60.81	58	36	4508236	50.7	A5-miseq 20150522
SAMN10587080	healthy	TZ45_1P	173	4869667	518681	182950	2844486	2696893	94.81	355560750	310046084	87.2	73.02	63.67	64	40	4864879	50.7	A5-miseq 20150522
SAMN10587081	healthy	TZ45_2P	186	4504727	211252	53618	1794386	1684750	93.89	224298250	194375355	86.66	49.79	43.15	44	28	4498927	50.7	A5-miseq 20150522
SAMN10587082	healthy	TZ45_3P	150	4807839	291603	124431	2518916	2344694	93.08	314864500	271262718	86.15	65.49	56.42	59	38	4804345	50.7	A5-miseq 20150522
SAMN10587083	healthy	TZ_131P	189	4511413	210107	53717	2621012	2462142	93.94	327626500	280065434	85.48	72.62	62.08	62	41	4507268	50.7	A5-miseq 20150522
SAMN10587084	healthy	TZ_132P	133	4618549	296604	130924	1760174	1645304	93.47	220021750	187091687	85.03	47.64	40.51	38	24	4612008	50.6	A5-miseq 20150522
SAMN10587085	healthy	TZ_58P	192	4606932	211281	53618	1510790	1396994	92.47	188848750	161269292	85.4	40.99	35.01	36	22	4598838	50.7	A5-miseq 20150522
SAMN10587086	healthy	TZ_109P	172	5247074	356652	109929	2307162	2197091	95.23	288395250	253084225	87.76	54.96	48.23	47	28	5239250	50.6	A5-miseq 20150522
SAMN10587087	healthy	TZ_81P	164	5244590	356652	109929	2797404	2638331	94.31	349675500	302683469	86.56	66.67	57.71	57	35	5236885	50.6	A5-miseq 20150522

## Sheet: S2. Resistance genes
Pig status	Isolate name	Phylogroup	ST	Serotype	Integron Type	intI1	aac(3)-IVa	aadA1	aadA2	aph(3')-Ia	blaP1	blaTEM	cmlA1	dfrA12	dfrA5	mefB	merA	mphA	QnrS1	strA	strB	sul1	sul2	sul3	terA	tetA	tetB	copA	cueO	cusA	pcoA
healthy	TZ_109P	A	3889	O13/O135:H2	i	1	0	1	1	0	0	1	1	1	0	0	0	0	0	0	0	0	0	1	0	0	0	1	1	1	0
healthy	TZ_131P	A	48	O153:H11	u	1	0	0	0	0	0	1	0	0	0	0	0	0	0	1	1	0	1	0	0	0	1	1	1	1	0
healthy	TZ_132P	A	361	O8:H30	j	1	0	1	1	1	0	1	1	1	0	1	0	0	0	0	0	0	0	1	0	1	0	1	1	1	0
healthy	TZ_58P	A	48	O153:H11	u	1	0	0	0	0	0	1	0	0	0	0	0	0	0	1	1	0	1	0	0	0	1	1	1	1	0
healthy	TZ_81P	A	3889	O13/O135:H2	h	1	0	1	1	0	0	1	1	1	0	0	0	0	0	0	0	0	0	1	0	0	0	1	1	1	0
healthy	TZ10_1P	A	77	NT:H5	u	1	0	1	1	0	0	1	1	1	0	0	0	0	0	0	0	0	0	1	0	0	0	1	1	1	0
healthy	TZ11_1P	A	398	O133:H20	d	1	0	1	1	1	0	1	1	1	1	0	1	0	0	0	0	0	0	1	0	1	0	1	1	1	0
healthy	TZ11_1Pb	D	69	O17/O77:H18	u	1	0	0	0	0	0	1	0	0	0	0	0	0	0	1	1	0	1	0	0	0	0	1	1	1	0
healthy	TZ11_2P	B1	877	O45:H10	d1	1	0	0	0	0	0	1	0	0	1	0	1	0	0	1	1	0	1	0	0	1	0	1	1	1	1
healthy	TZ11_S	A	34	O99:H10	e	1	0	1	1	0	0	1	1	1	0	0	0	0	0	0	0	0	0	1	0	0	1	1	1	1	0
healthy	TZ12_1P	A	77	NT:H5	u	1	0	1	1	0	0	1	1	1	0	0	0	0	0	0	0	0	0	1	0	1	0	1	1	1	0
healthy	TZ12_S	D	117	O10:H4	d2	1	0	0	0	0	0	1	0	0	1	0	0	0	0	1	1	0	1	0	0	1	0	1	1	1	0
healthy	TZ13_1P	B1	101	O40:H25	d	1	0	0	0	0	0	1	0	0	1	0	0	0	0	1	1	0	1	0	0	1	0	1	1	1	0
healthy	TZ13_2P	B1	58	O8:H10	d	1	0	0	0	1	0	1	0	0	1	0	0	0	0	1	1	0	0	0	0	1	0	1	1	1	0
healthy	TZ13_3P	A	8170	O63:H11	d3	1	0	1	1	0	0	0	0	1	1	0	0	0	0	1	1	0	0	1	0	0	1	1	1	1	0
healthy	TZ13_S	A	10	O37:H4	f	1	0	1	1	0	0	1	1	1	0	1	1	0	0	1	1	0	1	1	1	1	0	1	1	1	1
healthy	TZ14_1P	A	10	O98:H12	d2	1	1	0	0	0	0	1	0	0	1	0	0	0	0	1	1	0	0	0	0	0	1	1	1	1	0
healthy	TZ14_2P	B1	29	O15:H11	a1, d	1	0	1	0	0	0	1	0	0	1	0	1	0	0	1	1	1	1	0	1	1	0	1	1	1	1
healthy	TZ14_4P	B1	20	O15:H2	d	1	0	0	0	0	0	1	0	0	1	0	1	0	0	1	1	0	1	0	0	1	0	1	1	1	0
healthy	TZ15_1P	B1	7939	O63:H9	d	1	0	0	0	0	0	1	0	0	1	0	0	0	0	1	1	0	1	0	0	1	0	1	1	1	0
healthy	TZ17_1P	A	10	O107:H27	d1	1	0	0	0	0	0	1	0	0	1	0	1	0	0	1	1	0	1	0	0	1	0	1	1	1	1
healthy	TZ17_2P	B1	20	O15:H2	d	1	0	0	0	0	0	1	0	0	1	0	1	0	0	1	1	0	1	0	0	1	0	1	1	1	0
healthy	TZ17_4P	A	542	O163:H20	a	1	0	1	0	0	0	0	0	0	0	0	1	0	0	0	0	1	0	0	0	1	0	1	1	1	0
healthy	TZ17_4Pa	A	542	O163:H20	a	1	0	1	0	0	0	0	0	0	0	0	1	0	0	0	0	1	0	0	0	1	0	1	1	1	0
healthy	TZ17_4Pb	A	542	O163:H20	a	1	0	1	0	0	0	0	0	0	0	0	1	0	0	0	0	1	0	0	0	1	0	1	1	1	0
healthy	TZ17_S	A	4429	NT:H45	u	1	0	1	1	0	0	1	1	1	0	0	0	0	0	0	0	0	0	0	0	1	0	1	1	1	0
healthy	TZ18_2P	B1	20	O15:H2	d	1	0	0	0	0	0	1	0	0	1	0	1	0	0	1	1	1	1	0	0	1	0	1	1	1	0
healthy	TZ18_3P	A	48	O153:H11	u	1	0	0	0	0	0	1	0	0	0	0	0	0	0	1	1	0	1	0	0	0	1	1	1	1	0
healthy	TZ18_4P	B1	2614	NT:H34	e	1	0	1	1	0	0	1	1	1	0	0	0	0	1	0	0	0	0	1	0	1	0	1	1	1	0
healthy	TZ18_S	A	10	O107:H54	d	1	0	1	0	1	0	1	0	0	1	0	0	0	0	1	1	0	1	0	0	1	0	1	1	1	0
healthy	TZ19_S	A	202	NT:NT	g	1	0	1	1	0	0	1	1	1	0	0	0	0	0	0	0	0	0	1	0	0	1	1	1	1	0
healthy	TZ2_1P	D	69	O17/O44:H18	u	1	0	0	0	0	0	1	0	0	0	0	0	0	0	1	1	0	1	0	0	0	0	1	1	1	0
healthy	TZ2_2P	B1	345	O8:H21	d	1	0	0	0	1	0	1	0	0	1	0	1	0	0	1	1	0	1	0	0	1	0	1	1	1	0
healthy	TZ2_S	A	8164	O142:H38	e	1	0	1	1	0	0	1	1	1	0	0	0	0	0	0	0	0	0	1	0	1	0	1	1	1	0
healthy	TZ20_1P	B2	372	O6:H31	i	1	1	1	1	0	0	1	1	1	0	0	1	0	0	0	0	0	0	1	0	0	0	1	1	1	0
healthy	TZ20_2P	B1	101	O11:H21	d	1	0	0	0	0	0	1	0	0	1	0	0	0	0	1	1	0	1	0	0	1	1	1	1	1	0
healthy	TZ20_S	A	165	O179:H32	b, d	1	0	0	0	1	0	1	0	0	1	0	1	0	0	1	1	1	1	0	0	0	1	1	1	1	0
healthy	TZ21_1P	D	5841	NT:H28	u	1	0	1	0	0	0	0	0	0	0	0	0	0	0	0	0	1	0	0	0	0	0	1	1	1	0
healthy	TZ21_2P	A	3889	O13/O135:H2	i	1	0	1	1	0	0	1	1	1	0	0	0	0	0	0	0	0	0	1	0	0	0	1	1	1	0
healthy	TZ21_S	D	70	O166:H15	u	1	0	0	0	1	0	1	0	0	1	0	1	0	0	1	1	0	1	0	0	1	0	1	1	1	0
healthy	TZ24_1P	A	165	O179:H32	b	1	0	0	0	1	0	1	0	0	1	0	1	0	0	1	1	1	1	0	0	0	1	1	1	1	0
healthy	TZ24_3Pa	B1	40	O109:H21	u	1	0	1	0	0	0	0	0	0	0	0	0	0	0	0	0	1	0	0	0	0	0	1	1	1	0
healthy	TZ25_1P	B1	154	O89:H38	d	1	0	0	0	0	0	1	0	0	1	0	0	0	0	1	1	0	1	0	0	1	0	1	1	1	0
healthy	TZ25_S	B1	11081	O86:H29	c	1	0	0	1	0	0	1	0	1	0	0	0	0	0	1	1	1	0	0	0	0	1	1	1	1	0
healthy	TZ26_1P	A	165	O179:H32	b	1	0	0	0	1	0	1	0	0	1	0	1	0	0	1	1	1	1	0	0	0	1	1	1	1	0
healthy	TZ26_2P	A	11080	O22:H11	d	1	0	0	0	0	0	1	0	0	1	0	0	0	0	1	1	0	1	0	0	1	1	1	1	1	0
healthy	TZ26_3P	B1	58	O8:H10	d	1	0	0	0	1	0	1	0	0	1	0	1	0	0	1	1	0	1	0	0	1	0	1	1	1	0
healthy	TZ26_S	B1	877	O45:H10	d1	1	0	0	0	0	0	1	0	0	1	0	1	0	0	1	1	0	1	0	0	1	0	1	1	1	1
healthy	TZ27_1P	A	3889	O13:H2	i	1	0	1	1	0	0	1	1	1	0	0	0	0	0	0	0	0	0	1	0	0	0	1	1	1	0
healthy	TZ27_3P	A	609	NT:H4	d	1	0	1	0	0	0	1	0	0	1	0	0	0	0	1	1	0	0	0	0	0	0	1	1	1	0
healthy	TZ27_S	A	746	NT:H37	e	1	0	1	1	0	0	1	1	1	0	0	0	0	0	0	0	0	0	1	0	1	0	1	1	1	0
healthy	TZ30_1P	A	34	O101:H33	d	1	0	0	0	1	0	1	0	0	1	0	1	0	0	1	1	0	1	0	0	0	1	1	1	1	0
healthy	TZ30_2P	A	2936	O5:H32	f	1	0	1	1	0	0	1	1	1	0	1	1	0	0	1	1	0	1	1	1	0	0	1	1	1	1
healthy	TZ30_3P	A	4628	Onovel6:H11	d	1	0	0	0	0	0	1	0	0	1	0	0	0	0	1	1	0	1	0	0	1	0	1	1	1	0
healthy	TZ30_4P	A	10	Onovel32:H37	d2	1	1	0	0	1	0	1	0	0	1	0	1	0	0	1	1	0	1	0	0	1	0	1	1	1	0
healthy	TZ30_5P	A	10	O37:H4	f	1	0	1	1	0	0	1	1	1	0	1	1	0	0	1	1	0	1	1	1	0	0	1	1	1	1
healthy	TZ30_S	A	48	O153:H11	u	1	0	0	0	0	0	1	0	0	0	0	0	0	0	1	1	0	1	0	0	0	1	1	1	1	0
healthy	TZ31_1P	D	8868	NT:H45	u	1	0	1	1	0	0	1	1	1	0	0	0	0	0	1	1	1	0	1	1	1	0	1	1	1	1
healthy	TZ31_S	A	216	O154:H4	b1	1	0	1	0	0	0	1	0	0	1	0	1	0	0	1	1	1	1	0	0	0	1	1	1	1	0
healthy	TZ32_1P	B1	20	O15:H2	d	1	0	0	0	0	0	1	0	0	1	0	1	0	0	1	1	0	1	0	0	1	0	1	1	1	0
healthy	TZ32_2P	A	761	Onovel6:H4	u	1	0	1	1	0	0	1	1	1	0	0	0	0	0	0	0	0	0	1	0	0	1	1	1	1	0
healthy	TZ32_3P	A	744	Onovel32:H25	u	1	0	1	1	0	0	1	1	1	0	1	1	0	0	1	1	1	1	1	1	1	0	1	1	1	1
healthy	TZ32_4P	A	398	O8:H20	d	1	0	1	1	0	0	1	1	0	1	0	1	0	0	0	0	0	0	1	0	0	0	1	1	1	0
healthy	TZ32_5P	B1	11081	NT:H29	c	1	0	0	1	0	0	1	0	1	0	0	0	0	0	1	1	1	0	0	0	0	1	1	1	1	0
healthy	TZ32_6P	B1	29	O15:H11	a1, d	1	0	1	0	0	0	1	0	0	1	0	1	0	0	1	1	1	1	0	1	1	0	1	1	1	1
healthy	TZ32_7P	B1	20	O15:H2	d	1	0	0	0	0	0	1	0	0	1	0	1	0	0	1	1	0	1	0	0	1	0	1	1	1	0
healthy	TZ32_7Pa	D	69	O17/O77:H18	u	1	0	0	0	0	0	1	0	0	0	0	0	0	0	1	1	0	1	0	0	0	0	1	1	1	0
healthy	TZ32_7Pb	B1	20	O15:H2	d	1	0	0	0	0	0	1	0	0	1	0	1	0	0	1	1	0	1	0	0	1	0	1	1	1	0
healthy	TZ32_S	A	361	O8:H30	j	1	0	1	1	1	0	1	1	1	0	1	0	0	0	0	0	0	0	1	0	0	0	1	1	1	0
healthy	TZ33_1P	A	48	O8:H18	l	1	0	1	1	0	1	0	1	0	0	0	0	0	0	0	0	0	0	1	0	1	0	1	1	1	0
healthy	TZ33_2P	A	10	O73:H31	e	1	0	1	1	0	0	1	1	1	0	0	0	0	0	0	0	0	0	1	0	1	0	1	1	1	0
healthy	TZ33_4P	B1	20	O15:H2	d	1	0	0	0	0	0	1	0	0	1	0	1	0	0	1	1	0	1	0	0	1	0	1	1	1	0
healthy	TZ33_4Pa	B1	20	O15:H2	d	1	0	0	0	0	0	1	0	0	1	0	1	0	0	1	1	0	1	0	0	1	0	1	1	1	0
healthy	TZ33_4Pb	A	398	O8:H20	d	1	0	1	1	1	0	1	1	1	1	0	1	0	0	1	1	0	1	1	0	1	0	1	1	1	0
healthy	TZ33_5P	A	8169	O161:H19	u	1	0	1	1	0	0	1	1	1	0	0	0	0	0	1	1	0	0	1	0	0	0	1	1	1	0
healthy	TZ33_S	B1	641	O9/O30:H25	b	1	0	0	0	0	0	1	0	0	1	0	1	0	0	0	0	1	0	0	0	0	0	1	1	1	0
healthy	TZ34_1P	B1	877	O45:H10	d	1	0	0	0	0	0	1	0	0	1	0	0	0	0	0	0	0	0	0	0	0	0	1	1	1	0
healthy	TZ34_2P	A	609	NT:H4	d	1	0	1	0	0	0	1	0	0	1	0	0	0	0	1	1	0	0	0	0	0	0	1	1	1	0
healthy	TZ34_S	A	8165	O23:H48	u	1	0	0	1	0	0	1	1	1	0	0	0	0	0	0	0	0	0	1	0	0	1	1	1	1	0
healthy	TZ35_S	A	361	O8:H30	j	1	0	1	1	1	0	1	1	1	0	1	0	0	0	0	0	0	0	1	0	1	0	1	1	1	0
healthy	TZ36_S	A	34	Onovel32:H37	e	1	0	1	1	0	0	1	1	1	0	0	0	0	0	0	0	0	0	1	0	0	0	1	1	1	0
healthy	TZ37_1P	A	34	O101:H33	d	1	0	0	0	1	0	0	0	0	1	0	1	0	0	1	1	0	1	0	0	1	1	1	1	1	0
healthy	TZ37_2P	B1	345	O8:H21	d	1	0	0	0	1	0	1	0	0	1	0	1	0	0	1	1	0	1	0	0	1	0	1	1	1	0
healthy	TZ37_S	A	8167	O8:H11	u	1	0	1	1	0	0	1	1	1	0	1	1	0	0	1	1	0	0	1	1	1	1	1	1	1	1
healthy	TZ37_Sa	B2	372	O6:H31	i	1	0	1	1	0	0	1	1	1	0	0	1	0	0	0	0	0	0	1	0	1	0	1	1	1	0
healthy	TZ38_1P	B1	29	O15:H11	d	1	0	1	1	0	0	1	0	1	1	0	1	0	0	1	1	1	1	0	1	1	0	1	1	1	1
healthy	TZ38_S	B1	877	O45:H10	d	1	0	0	0	0	0	1	0	0	1	0	0	0	0	0	0	0	0	0	0	0	0	1	1	1	0
healthy	TZ39_S	A	8166	NT:H37	e	1	0	1	1	0	0	1	1	1	0	0	0	0	0	0	0	0	0	1	0	0	0	1	1	1	0
healthy	TZ4_1P	A	398	O8/O133:H20	u	1	1	1	1	1	0	1	1	1	0	0	1	0	0	1	1	0	1	1	0	1	0	1	1	1	0
healthy	TZ4_2P	A	398	O133:H20	d	1	0	1	1	0	0	1	1	1	1	0	1	0	0	0	0	0	0	1	0	1	0	1	1	1	0
healthy	TZ4_3P	A	165	O179:H32	b	1	0	0	0	1	0	1	0	0	1	0	1	0	0	1	1	1	1	0	0	0	1	1	1	1	0
healthy	TZ4_4P	D	70	O166:H15	d	1	0	0	0	1	0	1	0	0	1	0	1	0	0	1	1	0	1	0	0	1	0	1	1	1	0
healthy	TZ4_4Pa	A	761	Onovel6:H4	u	1	0	1	1	0	0	1	1	1	0	0	0	0	0	0	0	0	0	1	0	0	1	1	1	1	0
healthy	TZ4_5P	A	746	O84:H19	d2	1	1	0	0	0	0	1	0	0	1	0	0	0	0	1	1	0	1	0	0	1	1	1	1	1	0
healthy	TZ40_1P	B1	641	O9/O30:H25	b	1	0	0	0	1	0	1	0	0	1	0	1	0	0	0	0	1	0	0	0	1	0	1	1	1	0
healthy	TZ40_2P	A	226	O18:H10	e	1	0	1	1	0	0	1	1	1	0	0	0	0	0	0	0	0	0	1	0	0	1	1	1	1	0
healthy	TZ40_S	A	6615	O36:H10	e	1	0	1	1	0	0	1	1	1	0	0	0	0	0	0	0	0	0	1	0	1	0	1	1	1	0
healthy	TZ41_1P	A	744	Onovel32:H25	f, k	1	0	1	1	1	0	1	1	1	0	1	1	1	0	1	1	1	1	1	1	1	1	1	1	1	1
healthy	TZ41_S	A	8166	NT:H37	e	1	0	1	1	0	0	1	1	1	0	0	0	0	0	0	0	0	0	1	0	0	0	1	1	1	0
healthy	TZ42_1P	A	361	O8:H30	j	1	0	1	1	1	0	1	1	1	0	1	0	0	0	0	0	0	0	1	0	1	0	1	1	1	0
healthy	TZ42_2P	B1	8168	NT:H29	u	1	0	1	1	0	0	0	1	1	0	0	0	0	1	0	0	0	0	1	0	0	1	1	1	1	0
healthy	TZ42_S	A	226	O18:H10	e	1	0	1	1	0	0	1	1	1	0	0	0	0	0	0	0	0	0	1	0	0	1	1	1	1	0
healthy	TZ43_1P	A	10	O26:H32	d	1	0	0	0	1	0	1	0	0	1	0	1	0	0	1	1	0	1	0	0	1	0	1	1	1	0
healthy	TZ43_S	A	361	O8:H30	j	1	0	1	1	1	0	1	1	1	0	1	0	0	0	0	0	0	0	1	0	1	0	1	1	1	0
healthy	TZ44_1P	D	69	O17/O44:H18	u	1	0	0	0	0	0	1	0	0	0	0	0	0	0	1	1	0	1	0	0	0	0	1	1	1	0
healthy	TZ44_2P	B1	29	O15:H11	a1, d	1	0	1	0	0	0	1	0	0	1	0	1	0	0	1	1	1	1	0	1	1	0	1	1	1	1
healthy	TZ44_S	A	34	Onovel32:H37	e	1	0	1	1	0	0	1	1	1	0	0	0	0	0	0	0	0	0	1	0	0	0	1	1	1	0
healthy	TZ45_1P	B1	345	O8:H21	d	1	0	0	0	1	0	1	0	0	1	0	1	0	0	1	1	0	1	0	0	1	0	1	1	1	0
healthy	TZ45_2P	A	48	O153:H11	u	1	0	0	0	0	0	1	0	0	0	0	0	0	0	1	1	0	1	0	0	0	1	1	1	1	0
healthy	TZ45_3P	A	10	O73:H31	e	1	0	1	1	0	0	1	1	1	0	0	0	0	0	0	0	1	0	1	0	0	0	1	1	1	0
healthy	TZ45_S	A	48	O153:H11	u	1	0	0	0	0	0	1	0	0	0	0	0	0	0	1	1	0	1	0	0	0	1	1	1	1	0
healthy	TZ5_S	B1	345	O8:H21	d	1	0	0	0	1	0	1	0	0	1	0	1	0	0	1	1	0	1	0	0	1	0	1	1	1	0
healthy	TZ6_1P	B1	29	O15:H11	a1, d	1	0	1	0	0	0	1	0	0	1	0	1	0	0	0	0	1	1	0	1	1	0	1	1	1	1
healthy	TZ6_2P	B1	101	O82:H8	d, e	1	0	1	1	0	0	1	1	1	1	0	0	0	0	1	1	0	1	1	0	1	0	1	1	1	0
healthy	TZ6_3P	B1	7939	O63:H9	d1	1	0	0	0	0	0	1	0	0	1	0	1	0	0	1	1	0	1	0	0	1	0	1	1	1	0
healthy	TZ7_Sa	A	10	O9:H9	e	1	0	1	1	0	0	1	1	1	0	0	0	0	0	0	0	0	0	1	0	0	0	1	1	1	0
healthy	TZ7_Sb	A	361	O8:H30	j	1	0	1	1	1	0	1	1	1	0	1	0	0	0	0	0	0	0	1	0	1	0	1	1	1	0

## Sheet: S3. Virulence genes
Pig status	Isolate name	Phylogroup	ST	Serotype	astA	cvaC	eaeA	espA	etsA	fimH	fyuA	iha	iroN	irp2	iss	iucD	iutA	kpsM	lpfA	mchF	ompT	papA/B/C/D/E/H/J	sitA	traT	Total number of VAGs
healthy	TZ_109P	A	3889	O13/O135:H2	0	0	0	0	0	0	0	0	0	0	0	0	0	0	0	1	0	0	0	1	2
healthy	TZ_131P	A	48	O153:H11	0	0	0	0	0	1	0	0	0	0	0	0	0	0	0	0	0	0	0	0	1
healthy	TZ_132P	A	361	O8:H30	1	0	0	0	0	0	0	0	0	0	0	0	0	0	0	0	0	0	0	0	1
healthy	TZ_58P	A	48	O153:H11	0	0	0	0	0	1	0	0	0	0	0	0	0	0	0	0	0	0	0	1	2
healthy	TZ_81P	A	3889	O13/O135:H2	0	0	0	0	0	0	0	0	0	0	0	0	0	0	0	1	0	0	0	1	2
healthy	TZ10_1P	A	77	NT:H5	1	1	0	0	0	0	0	0	1	0	1	1	1	0	0	1	1	0	1	1	10
healthy	TZ11_1P	A	398	O133:H20	0	1	0	0	1	0	0	0	1	0	1	1	1	0	0	1	1	0	1	1	10
healthy	TZ11_1Pb	D	69	O17/O77:H18	0	0	0	0	0	0	0	1	1	0	1	0	0	1	1	0	0	0	1	0	6
healthy	TZ11_2P	B1	877	O45:H10	0	0	0	0	0	0	0	0	0	0	0	0	0	0	1	0	0	0	0	0	1
healthy	TZ11_S	A	34	O99:H10	0	0	0	0	0	0	0	0	0	0	0	0	0	0	0	0	0	0	0	0	0
healthy	TZ12_1P	A	77	NT:H5	1	1	0	0	0	0	0	0	1	0	1	1	1	0	0	1	1	0	1	1	10
healthy	TZ12_S	D	117	O10:H4	0	1	0	0	1	0	1	0	0	1	1	1	1	0	0	0	1	0	1	0	9
healthy	TZ13_1P	B1	101	O40:H25	0	0	0	0	0	0	1	0	0	1	0	0	0	0	1	0	0	0	0	1	4
healthy	TZ13_2P	B1	58	O8:H10	1	1	0	0	0	0	1	0	0	1	1	1	1	0	1	1	0	0	1	1	11
healthy	TZ13_3P	A	8170	O63:H11	1	0	0	0	0	0	0	0	0	0	1	0	0	0	0	0	0	0	0	0	2
healthy	TZ13_S	A	10	O37:H4	0	0	0	0	0	0	0	0	0	0	0	0	0	0	0	0	0	0	0	0	0
healthy	TZ14_1P	A	10	O98:H12	0	0	0	0	0	0	0	0	0	0	1	0	0	0	0	0	0	0	0	0	1
healthy	TZ14_2P	B1	29	O15:H11	0	0	1	1	0	0	0	1	0	0	1	0	0	0	1	0	0	0	0	0	5
healthy	TZ14_4P	B1	20	O15:H2	0	0	1	1	0	0	0	0	0	0	0	0	0	0	0	1	0	0	0	0	3
healthy	TZ15_1P	B1	7939	O63:H9	0	0	0	0	0	1	0	0	0	0	1	0	0	0	0	0	0	0	0	1	3
healthy	TZ17_1P	A	10	O107:H27	0	0	0	0	0	0	0	0	0	0	0	0	0	0	0	0	0	0	0	0	0
healthy	TZ17_2P	B1	20	O15:H2	0	0	1	1	0	0	0	0	0	0	0	0	0	0	0	1	0	0	0	0	3
healthy	TZ17_4P	A	542	O163:H20	0	0	0	0	0	0	0	0	0	0	0	0	0	0	0	0	0	0	0	0	0
healthy	TZ17_4Pa	A	542	O163:H20	0	0	0	0	0	0	0	0	0	0	0	0	0	0	0	0	0	0	0	0	0
healthy	TZ17_4Pb	A	542	O163:H20	0	0	0	0	0	0	0	0	0	0	0	0	0	0	0	0	0	0	0	0	0
healthy	TZ17_S	A	4429	NT:H45	0	0	0	0	0	1	0	0	0	0	0	0	0	0	0	0	0	0	0	0	1
healthy	TZ18_2P	B1	20	O15:H2	0	0	1	1	0	0	0	0	0	0	0	0	0	0	0	1	0	0	0	0	3
healthy	TZ18_3P	A	48	O153:H11	0	0	0	0	0	1	0	0	0	0	0	0	0	0	0	0	0	0	0	0	1
healthy	TZ18_4P	B1	2614	NT:H34	0	0	0	0	0	1	0	0	0	0	0	0	0	0	0	0	0	0	0	0	1
healthy	TZ18_S	A	10	O107:H54	0	0	0	0	0	0	0	0	0	0	0	0	0	1	0	0	0	0	0	1	2
healthy	TZ19_S	A	202	NT:NT	0	0	0	0	0	0	0	0	0	0	0	0	0	0	0	0	0	0	0	0	0
healthy	TZ2_1P	D	69	O17/O44:H18	0	0	0	0	0	1	0	1	1	0	1	0	0	1	1	0	0	0	1	0	7
healthy	TZ2_2P	B1	345	O8:H21	0	1	0	0	1	1	0	0	1	0	1	1	1	0	1	1	1	0	1	0	11
healthy	TZ2_S	A	8164	O142:H38	1	0	0	0	0	0	0	0	0	0	0	0	0	0	0	0	0	0	0	0	1
healthy	TZ20_1P	B2	372	O6:H31	0	0	0	0	0	0	1	0	1	1	1	0	0	0	0	1	0	1	1	1	8
healthy	TZ20_2P	B1	101	O11:H21	0	1	0	0	1	0	0	0	0	0	1	1	1	0	1	1	1	0	1	0	9
healthy	TZ20_S	A	165	O179:H32	1	0	0	0	0	1	0	0	0	0	0	0	0	0	0	0	0	0	0	0	2
healthy	TZ21_1P	D	5841	NT:H28	0	0	0	0	0	1	0	0	0	0	1	0	0	0	0	1	0	0	0	0	3
healthy	TZ21_2P	A	3889	O13/O135:H2	0	0	0	0	0	0	0	0	0	0	0	0	0	0	0	1	0	0	0	1	2
healthy	TZ21_S	D	70	O166:H15	1	0	0	0	0	0	0	0	0	0	0	0	0	0	0	0	0	0	0	1	2
healthy	TZ24_1P	A	165	O179:H32	1	0	0	0	0	1	0	0	0	0	0	0	0	0	0	0	0	0	0	0	2
healthy	TZ24_3Pa	B1	40	O109:H21	0	0	1	1	0	1	0	0	0	0	0	0	0	0	1	0	0	0	0	0	4
healthy	TZ25_1P	B1	154	O89:H38	0	0	0	0	0	0	0	0	0	0	0	0	0	0	1	0	0	0	0	1	2
healthy	TZ25_S	B1	11081	O86:H29	1	0	0	0	0	0	0	0	0	0	0	0	0	0	0	0	0	0	0	0	1
healthy	TZ26_1P	A	165	O179:H32	1	0	0	0	0	1	0	0	0	0	0	0	0	0	0	0	0	0	0	0	2
healthy	TZ26_2P	A	11080	O22:H11	1	0	0	0	0	1	0	0	0	0	0	0	0	0	0	0	0	0	0	1	3
healthy	TZ26_3P	B1	58	O8:H10	0	1	0	0	0	0	1	0	0	1	1	1	1	0	1	1	0	0	1	1	10
healthy	TZ26_S	B1	877	O45:H10	0	0	0	0	0	1	0	0	0	0	0	0	0	0	1	0	0	0	0	1	3
healthy	TZ27_1P	A	3889	O13:H2	0	0	0	0	0	0	0	0	0	0	0	0	0	0	0	1	0	0	0	1	2
healthy	TZ27_3P	A	609	NT:H4	0	1	0	0	1	0	0	0	1	0	1	1	1	0	0	1	1	0	1	1	10
healthy	TZ27_S	A	746	NT:H37	1	0	0	0	0	0	0	0	0	0	0	0	0	0	0	0	0	0	0	0	1
healthy	TZ30_1P	A	34	O101:H33	1	0	0	0	0	0	1	0	0	1	0	0	0	0	0	0	0	0	0	1	4
healthy	TZ30_2P	A	2936	O5:H32	0	0	0	0	0	0	0	0	0	0	0	0	0	0	0	0	0	0	0	0	0
healthy	TZ30_3P	A	4628	Onovel6:H11	0	0	0	0	0	0	0	0	0	0	0	0	0	0	0	0	0	0	0	1	1
healthy	TZ30_4P	A	10	Onovel32:H37	0	1	0	0	1	0	0	0	1	0	1	1	1	0	0	1	0	0	1	0	8
healthy	TZ30_5P	A	10	O37:H4	0	0	0	0	0	0	0	0	0	0	0	0	0	0	0	0	0	0	0	0	0
healthy	TZ30_S	A	48	O153:H11	0	0	0	0	0	1	0	0	0	0	0	0	0	0	0	0	0	0	0	0	1
healthy	TZ31_1P	D	8868	NT:H45	1	0	0	0	0	1	0	0	0	0	0	0	0	0	0	0	0	0	0	0	2
healthy	TZ31_S	A	216	O154:H4	0	0	0	0	0	1	0	0	0	0	0	0	0	0	0	0	0	0	0	0	1
healthy	TZ32_1P	B1	20	O15:H2	0	0	1	1	0	0	0	0	0	0	0	0	0	0	0	1	0	0	0	0	3
healthy	TZ32_2P	A	761	Onovel6:H4	0	0	0	0	0	0	0	0	0	0	0	0	0	0	0	0	0	0	0	0	0
healthy	TZ32_3P	A	744	Onovel32:H25	0	0	0	0	0	0	0	0	0	0	0	0	0	0	0	0	0	0	0	0	0
healthy	TZ32_4P	A	398	O8:H20	0	1	0	0	1	0	0	0	1	0	1	1	1	0	0	1	1	0	1	1	10
healthy	TZ32_5P	B1	11081	NT:H29	1	0	0	0	0	0	0	0	0	0	0	0	0	0	0	0	0	0	0	0	1
healthy	TZ32_6P	B1	29	O15:H11	0	0	1	1	0	0	0	1	0	0	1	0	0	0	1	0	0	0	0	0	5
healthy	TZ32_7P	B1	20	O15:H2	0	0	1	1	0	0	0	0	0	0	0	0	0	0	0	1	0	0	0	0	3
healthy	TZ32_7Pa	D	69	O17/O77:H18	0	0	0	0	0	0	0	1	1	0	1	0	0	1	1	0	0	0	1	0	6
healthy	TZ32_7Pb	B1	20	O15:H2	0	0	1	1	0	0	0	0	0	0	0	0	0	0	0	1	0	0	0	0	3
healthy	TZ32_S	A	361	O8:H30	1	0	0	0	0	0	0	0	0	0	0	0	0	0	0	0	0	0	0	0	1
healthy	TZ33_1P	A	48	O8:H18	1	0	0	0	0	0	0	0	0	0	0	0	0	0	0	0	0	0	0	0	1
healthy	TZ33_2P	A	10	O73:H31	0	0	0	0	0	0	0	1	0	0	0	0	0	0	0	1	0	0	0	0	2
healthy	TZ33_4P	B1	20	O15:H2	0	0	1	1	0	0	0	0	0	0	0	0	0	0	0	1	0	0	0	0	3
healthy	TZ33_4Pa	B1	20	O15:H2	0	0	1	1	0	0	0	0	0	0	0	0	0	0	0	1	0	0	0	0	3
healthy	TZ33_4Pb	A	398	O8:H20	0	1	0	0	1	0	0	0	1	0	1	1	1	0	0	1	1	0	1	0	9
healthy	TZ33_5P	A	8169	O161:H19	1	0	0	0	0	0	0	0	0	0	0	0	0	0	0	0	0	0	0	0	1
healthy	TZ33_S	B1	641	O9/O30:H25	0	1	0	0	1	0	0	0	1	0	1	1	1	0	1	1	1	0	0	1	10
healthy	TZ34_1P	B1	877	O45:H10	1	0	0	0	0	0	0	0	0	0	0	0	0	0	1	0	0	0	0	0	2
healthy	TZ34_2P	A	609	NT:H4	0	1	0	0	1	0	0	0	1	0	1	1	1	0	0	1	1	0	1	1	10
healthy	TZ34_S	A	8165	O23:H48	0	0	0	0	0	1	0	0	0	0	0	0	0	0	0	0	0	0	0	0	1
healthy	TZ35_S	A	361	O8:H30	1	0	0	0	0	0	0	0	0	0	0	0	0	0	0	0	0	0	0	0	1
healthy	TZ36_S	A	34	Onovel32:H37	0	0	0	0	0	0	0	0	0	0	0	0	0	0	0	0	0	0	0	0	0
healthy	TZ37_1P	A	34	O101:H33	1	0	0	0	0	0	1	0	0	1	0	0	0	0	0	0	0	0	0	1	4
healthy	TZ37_2P	B1	345	O8:H21	0	1	0	0	1	1	0	0	1	0	1	1	1	0	1	1	1	0	1	0	11
healthy	TZ37_S	A	8167	O8:H11	1	0	0	0	0	0	0	0	0	0	0	0	0	0	0	0	0	0	0	0	1
healthy	TZ37_Sa	B2	372	O6:H31	0	1	0	0	1	0	1	0	1	1	1	1	1	0	0	1	1	1	0	1	12
healthy	TZ38_1P	B1	29	O15:H11	0	0	1	1	0	0	0	0	0	0	1	0	0	0	1	0	0	0	0	0	4
healthy	TZ38_S	B1	877	O45:H10	1	0	0	0	0	0	0	0	0	0	0	0	0	0	1	0	0	0	0	0	2
healthy	TZ39_S	A	8166	NT:H37	1	0	0	0	0	0	0	0	0	0	0	0	0	0	0	0	0	0	0	0	1
healthy	TZ4_1P	A	398	O8/O133:H20	0	1	0	0	1	1	0	0	1	0	1	1	1	0	0	1	1	0	1	0	10
healthy	TZ4_2P	A	398	O133:H20	0	1	0	0	1	1	0	0	1	0	1	1	1	0	0	1	1	0	1	1	11
healthy	TZ4_3P	A	165	O179:H32	1	0	0	0	0	1	0	0	0	0	0	0	0	0	0	0	0	0	0	0	2
healthy	TZ4_4P	D	70	O166:H15	1	0	0	0	0	1	0	0	0	0	0	0	0	0	0	0	0	0	0	1	3
healthy	TZ4_4Pa	A	761	Onovel6:H4	0	0	0	0	0	0	0	0	0	0	0	0	0	0	0	0	0	0	0	0	0
healthy	TZ4_5P	A	746	O84:H19	0	0	0	0	0	0	0	1	0	0	0	0	0	0	0	1	0	0	0	0	2
healthy	TZ40_1P	B1	641	O9/O30:H25	0	1	0	0	1	0	0	0	1	0	1	1	1	0	1	1	1	0	0	1	10
healthy	TZ40_2P	A	226	O18:H10	1	0	0	0	0	1	0	0	0	0	0	0	0	0	0	0	0	0	0	0	2
healthy	TZ40_S	A	6615	O36:H10	1	0	0	0	0	0	0	0	0	0	0	0	0	0	0	0	0	0	0	0	1
healthy	TZ41_1P	A	744	Onovel32:H25	0	1	0	0	1	0	0	1	0	0	1	1	1	0	0	1	1	0	1	0	9
healthy	TZ41_S	A	8166	NT:H37	1	0	0	0	0	0	0	0	0	0	0	0	0	0	0	0	0	0	0	0	1
healthy	TZ42_1P	A	361	O8:H30	1	0	0	0	0	0	0	0	0	0	0	0	0	0	0	0	0	0	0	0	1
healthy	TZ42_2P	B1	8168	NT:H29	1	0	0	0	0	0	0	0	0	0	0	0	0	0	0	0	0	0	0	0	1
healthy	TZ42_S	A	226	O18:H10	1	0	0	0	0	1	0	0	0	0	0	0	0	0	0	0	0	0	0	0	2
healthy	TZ43_1P	A	10	O26:H32	0	0	0	0	0	0	0	0	0	0	0	0	0	0	0	1	0	0	0	1	2
healthy	TZ43_S	A	361	O8:H30	1	0	0	0	0	0	0	0	0	0	0	0	0	0	0	0	0	0	0	0	1
healthy	TZ44_1P	D	69	O17/O44:H18	0	0	0	0	0	0	0	1	1	0	1	0	0	1	1	0	0	0	1	0	6
healthy	TZ44_2P	B1	29	O15:H11	0	0	1	1	0	0	0	1	0	0	1	0	0	0	1	0	0	0	0	0	5
healthy	TZ44_S	A	34	Onovel32:H37	0	0	0	0	0	0	0	0	0	0	0	0	0	0	0	0	0	0	0	0	0
healthy	TZ45_1P	B1	345	O8:H21	0	1	0	0	1	1	0	0	1	0	1	1	1	0	1	1	1	0	1	0	11
healthy	TZ45_2P	A	48	O153:H11	0	0	0	0	0	1	0	0	0	0	0	0	0	0	0	0	0	0	0	0	1
healthy	TZ45_3P	A	10	O73:H31	0	0	0	0	0	0	0	0	0	0	0	0	0	0	0	0	0	0	0	0	0
healthy	TZ45_S	A	48	O153:H11	0	0	0	0	0	1	0	0	0	0	0	0	0	0	0	0	0	0	0	0	1
healthy	TZ5_S	B1	345	O8:H21	0	1	0	0	1	1	0	0	0	0	0	1	1	0	1	1	1	0	1	0	9
healthy	TZ6_1P	B1	29	O15:H11	0	0	1	1	0	0	0	1	0	0	1	0	0	0	1	0	0	0	0	0	5
healthy	TZ6_2P	B1	101	O82:H8	0	0	0	0	0	0	0	0	0	0	0	0	0	0	1	0	0	0	0	0	1
healthy	TZ6_3P	B1	7939	O63:H9	0	0	0	0	0	1	0	0	0	0	1	0	0	0	0	0	0	0	0	0	2
healthy	TZ7_Sa	A	10	O9:H9	0	0	0	0	0	0	0	0	0	0	0	0	0	0	0	1	0	0	0	0	1
healthy	TZ7_Sb	A	361	O8:H30	1	0	0	0	0	0	0	0	0	0	0	0	0	0	0	0	0	0	0	0	1

## Sheet: S4. Inc Groups
Pig status	Isolate name	Phylogroup	ST	Serotype	IncF	IncR	IncY	IncHI2	IncI	IncN	IncX	IncQ
healthy	TZ_109P	A	3889	O13/O135:H2	1	0	0	0	0	0	0	0
healthy	TZ_131P	A	48	O153:H11	0	0	0	0	0	0	0	0
healthy	TZ_132P	A	361	O8:H30	1	0	0	0	0	0	0	0
healthy	TZ_58P	A	48	O153:H11	1	0	0	0	0	0	0	0
healthy	TZ_81P	A	3889	O13/O135:H2	1	0	0	0	0	0	0	0
healthy	TZ10_1P	A	77	NT:H5	0	1	0	0	0	0	0	0
healthy	TZ11_1P	A	398	O133:H20	1	0	0	0	0	0	0	0
healthy	TZ11_1Pb	D	69	O17/O77:H18	1	0	0	0	0	0	0	1
healthy	TZ11_2P	B1	877	O45:H10	0	0	1	0	0	0	0	1
healthy	TZ11_S	A	34	O99:H10	0	1	0	0	0	0	0	0
healthy	TZ12_1P	A	77	NT:H5	0	1	0	0	0	0	0	0
healthy	TZ12_S	D	117	O10:H4	1	0	0	0	0	0	0	0
healthy	TZ13_1P	B1	101	O40:H25	1	0	0	0	0	0	0	0
healthy	TZ13_2P	B1	58	O8:H10	1	0	0	0	0	0	0	1
healthy	TZ13_3P	A	8170	O63:H11	0	1	0	0	0	1	0	0
healthy	TZ13_S	A	10	O37:H4	0	0	0	1	0	0	0	1
healthy	TZ14_1P	A	10	O98:H12	0	1	0	0	0	0	0	0
healthy	TZ14_2P	B1	29	O15:H11	0	0	0	1	0	0	0	0
healthy	TZ14_4P	B1	20	O15:H2	1	0	0	0	0	0	0	1
healthy	TZ15_1P	B1	7939	O63:H9	1	0	0	0	0	0	0	0
healthy	TZ17_1P	A	10	O107:H27	1	0	0	0	0	0	0	1
healthy	TZ17_2P	B1	20	O15:H2	1	0	0	0	0	0	0	1
healthy	TZ17_4P	A	542	O163:H20	0	0	1	0	0	0	0	0
healthy	TZ17_4Pa	A	542	O163:H20	0	0	1	0	0	0	0	0
healthy	TZ17_4Pb	A	542	O163:H20	0	0	1	0	0	0	0	0
healthy	TZ17_S	A	4429	NT:H45	0	1	0	0	0	0	0	0
healthy	TZ18_2P	B1	20	O15:H2	1	0	0	0	0	0	0	1
healthy	TZ18_3P	A	48	O153:H11	0	0	0	0	0	0	0	0
healthy	TZ18_4P	B1	2614	NT:H34	1	0	0	0	0	0	0	0
healthy	TZ18_S	A	10	O107:H54	0	0	0	0	1	0	0	0
healthy	TZ19_S	A	202	NT:NT	0	0	0	0	0	0	1	0
healthy	TZ2_1P	D	69	O17/O44:H18	1	0	0	0	0	0	0	1
healthy	TZ2_2P	B1	345	O8:H21	1	0	0	0	0	0	0	0
healthy	TZ2_S	A	8164	O142:H38	0	1	0	0	0	0	0	0
healthy	TZ20_1P	B2	372	O6:H31	0	0	0	0	0	0	0	0
healthy	TZ20_2P	B1	101	O11:H21	1	0	0	0	0	0	0	0
healthy	TZ20_S	A	165	O179:H32	0	0	0	0	0	0	0	1
healthy	TZ21_1P	D	5841	NT:H28	0	0	0	0	0	0	0	0
healthy	TZ21_2P	A	3889	O13/O135:H2	1	0	0	0	0	0	0	0
healthy	TZ21_S	D	70	O166:H15	1	0	0	0	0	0	0	1
healthy	TZ24_1P	A	165	O179:H32	0	0	0	0	0	0	0	1
healthy	TZ24_3Pa	B1	40	O109:H21	0	0	0	0	0	0	0	0
healthy	TZ25_1P	B1	154	O89:H38	1	0	0	0	0	0	0	0
healthy	TZ25_S	B1	11081	O86:H29	1	0	0	0	0	0	0	0
healthy	TZ26_1P	A	165	O179:H32	0	0	0	0	0	0	0	1
healthy	TZ26_2P	A	11080	O22:H11	1	0	0	0	0	0	0	0
healthy	TZ26_3P	B1	58	O8:H10	1	0	0	0	0	0	0	1
healthy	TZ26_S	B1	877	O45:H10	0	0	1	0	0	0	0	1
healthy	TZ27_1P	A	3889	O13:H2	1	0	0	0	0	0	0	0
healthy	TZ27_3P	A	609	NT:H4	1	0	0	0	0	0	0	1
healthy	TZ27_S	A	746	NT:H37	0	1	0	0	0	0	0	0
healthy	TZ30_1P	A	34	O101:H33	1	0	0	0	0	0	0	1
healthy	TZ30_2P	A	2936	O5:H32	0	0	0	1	0	0	0	1
healthy	TZ30_3P	A	4628	Onovel6:H11	0	0	0	0	0	0	1	0
healthy	TZ30_4P	A	10	Onovel32:H37	1	0	0	0	0	0	0	1
healthy	TZ30_5P	A	10	O37:H4	0	0	0	1	0	0	0	1
healthy	TZ30_S	A	48	O153:H11	0	0	0	0	0	0	0	0
healthy	TZ31_1P	D	8868	NT:H45	0	0	0	1	0	0	0	0
healthy	TZ31_S	A	216	O154:H4	0	1	0	0	0	0	0	1
healthy	TZ32_1P	B1	20	O15:H2	1	0	0	0	0	0	0	1
healthy	TZ32_2P	A	761	Onovel6:H4	0	1	0	0	0	0	0	0
healthy	TZ32_3P	A	744	Onovel32:H25	0	1	0	1	0	0	0	1
healthy	TZ32_4P	A	398	O8:H20	1	0	0	0	0	0	0	0
healthy	TZ32_5P	B1	11081	NT:H29	1	0	0	0	0	0	0	0
healthy	TZ32_6P	B1	29	O15:H11	0	1	0	1	0	0	0	0
healthy	TZ32_7P	B1	20	O15:H2	1	0	0	0	0	0	0	1
healthy	TZ32_7Pa	D	69	O17/O77:H18	1	0	0	0	0	0	0	1
healthy	TZ32_7Pb	B1	20	O15:H2	1	0	0	0	0	0	0	1
healthy	TZ32_S	A	361	O8:H30	1	0	0	0	0	0	0	0
healthy	TZ33_1P	A	48	O8:H18	0	1	0	0	0	0	0	0
healthy	TZ33_2P	A	10	O73:H31	0	1	0	0	0	0	0	0
healthy	TZ33_4P	B1	20	O15:H2	1	0	0	0	0	0	0	1
healthy	TZ33_4Pa	B1	20	O15:H2	1	0	0	0	0	0	0	1
healthy	TZ33_4Pb	A	398	O8:H20	1	0	0	0	0	0	0	0
healthy	TZ33_5P	A	8169	O161:H19	0	1	0	0	0	0	0	0
healthy	TZ33_S	B1	641	O9/O30:H25	1	0	0	0	0	0	0	0
healthy	TZ34_1P	B1	877	O45:H10	1	0	0	0	0	0	0	0
healthy	TZ34_2P	A	609	NT:H4	1	0	0	0	0	0	0	0
healthy	TZ34_S	A	8165	O23:H48	0	1	0	0	0	0	0	0
healthy	TZ35_S	A	361	O8:H30	1	0	0	0	0	0	0	0
healthy	TZ36_S	A	34	Onovel32:H37	0	1	0	0	0	0	0	0
healthy	TZ37_1P	A	34	O101:H33	1	0	0	0	0	0	0	1
healthy	TZ37_2P	B1	345	O8:H21	1	0	0	0	0	0	0	0
healthy	TZ37_S	A	8167	O8:H11	0	0	0	1	0	0	0	1
healthy	TZ37_Sa	B2	372	O6:H31	1	0	0	0	0	0	0	0
healthy	TZ38_1P	B1	29	O15:H11	0	0	0	1	0	0	0	0
healthy	TZ38_S	B1	877	O45:H10	1	0	0	0	0	0	0	0
healthy	TZ39_S	A	8166	NT:H37	0	1	0	0	0	0	0	0
healthy	TZ4_1P	A	398	O8/O133:H20	1	0	0	0	0	0	0	0
healthy	TZ4_2P	A	398	O133:H20	1	0	0	0	0	0	0	0
healthy	TZ4_3P	A	165	O179:H32	0	0	0	0	0	0	0	1
healthy	TZ4_4P	D	70	O166:H15	1	0	0	0	0	0	0	1
healthy	TZ4_4Pa	A	761	Onovel6:H4	0	1	0	0	0	0	0	0
healthy	TZ4_5P	A	746	O84:H19	0	0	0	0	1	0	0	0
healthy	TZ40_1P	B1	641	O9/O30:H25	1	0	0	0	0	0	0	0
healthy	TZ40_2P	A	226	O18:H10	0	1	0	0	0	0	0	0
healthy	TZ40_S	A	6615	O36:H10	0	1	0	0	0	0	0	0
healthy	TZ41_1P	A	744	Onovel32:H25	1	0	0	1	0	0	0	1
healthy	TZ41_S	A	8166	NT:H37	0	1	0	0	0	0	0	0
healthy	TZ42_1P	A	361	O8:H30	1	0	0	0	0	0	0	0
healthy	TZ42_2P	B1	8168	NT:H29	1	0	0	0	0	0	0	0
healthy	TZ42_S	A	226	O18:H10	0	1	0	0	0	0	0	0
healthy	TZ43_1P	A	10	O26:H32	1	0	0	0	0	0	0	1
healthy	TZ43_S	A	361	O8:H30	1	0	0	0	0	0	0	0
healthy	TZ44_1P	D	69	O17/O44:H18	1	0	0	0	0	0	0	1
healthy	TZ44_2P	B1	29	O15:H11	0	0	0	1	0	0	0	0
healthy	TZ44_S	A	34	Onovel32:H37	0	1	0	0	0	0	0	0
healthy	TZ45_1P	B1	345	O8:H21	1	0	0	0	0	0	0	0
healthy	TZ45_2P	A	48	O153:H11	0	0	0	0	0	0	0	0
healthy	TZ45_3P	A	10	O73:H31	0	1	0	0	0	0	0	0
healthy	TZ45_S	A	48	O153:H11	0	0	0	0	0	0	0	0
healthy	TZ5_S	B1	345	O8:H21	1	0	0	0	0	0	0	0
healthy	TZ6_1P	B1	29	O15:H11	0	0	0	1	0	0	0	0
healthy	TZ6_2P	B1	101	O82:H8	0	1	0	0	0	0	0	0
healthy	TZ6_3P	B1	7939	O63:H9	1	0	0	0	0	0	0	1
healthy	TZ7_Sa	A	10	O9:H9	0	1	0	0	0	0	0	0
healthy	TZ7_Sb	A	361	O8:H30	1	0	0	0	0	0	0	0

## Sheet: S5. Genomic diversity 
Isolate name	ST	Serotype	Phylogroup
TZ7_Sa	10	O9:H9	A	*
TZ7_Sb	361	O8:H30	A	*
TZ37_S	8167	O8:H11	A	*
TZ37_Sa	372	O6:H31	B2	*
TZ11_1P	398	O133:H20	A	*
TZ11_1Pb	69	O17/O77:H18	D	*
TZ17_4P	542	O163:H20	A
TZ17_4Pa	542	O163:H20	A
TZ17_4Pb	542	O163:H20	A
TZ24_3Pa	40	O109:H21	B1	*
TZ32_7P	20	O15:H2	B1
TZ32_7Pa	69	O17/O77:H18	D
TZ32_7Pb	20	O15:H2	B1
TZ33_4P	20	O15:H2	B1
TZ33_4Pa	20	O15:H2	B1
TZ33_4Pb	398	O8:H20	A
TZ4_4P	70	O166:H15	D	*
TZ4_4Pa	761	Onovel6:H4	A	*
*For these animals the comparison with the third colony was not possible for sequencing failure episodes

## Sheet: S6. F2_integrons
Pig Status	Source	Isolate	Phylogroup	Sequence Type	Integron Type
Healthy	Pig	F2_1A	A	48	e
Healthy	Pig	F2_1C	A	1139*	d
Healthy	Pig	F2_1D	A	206	d
Healthy	Pig	F2_2A	A	542	o
Healthy	Pig	F2_2D	A	48	e
Healthy	Pig	F2_2E	A	10	d1
Healthy	Pig	F2_3A	A	542	o
Healthy	Pig	F2_3C	B1	453	e
Healthy	Pig	F2_4A	A	218	o
Healthy	Pig	F2_4C	A	10	o
Healthy	Pig	F2_4D	A	NT	d
Healthy	Pig	F2_5A	A	361	d
Healthy	Pig	F2_5B	B1	101	e
Healthy	Pig	F2_5C	A	218	o
Healthy	Pig	F2_5D	A	48	e
Healthy	Pig	F2_6A	A	10	d
Healthy	Pig	F2_7A	D	1508*	u
Healthy	Pig	F2_7B	A	361	d
Healthy	Pig	F2_7C	A	3572	d
Healthy	Pig	F2_8A	A	218	o
Healthy	Pig	F2_8B	A	542	d
Healthy	Pig	F2_8C	A	542	d
Healthy	Pig	F2_8D	A	361	d
Healthy	Pig	F2_9A	A	1721	u
Healthy	Pig	F2_9B	A	10	d
Healthy	Pig	F2_10A	A	206	d
Healthy	Pig	F2_11A	A	361	d
Healthy	Pig	F2_11B	A	218	o
Healthy	Pig	F2_11C	A	361	d
Healthy	Pig	F2_11D	A	NT	d
Healthy	Pig	F2_11E	A	165	u
Healthy	Pig	F2_12A	A	542	d
Healthy	Pig	F2_12B	A	93	o
Healthy	Pig	F2_13A	A	361	d
Healthy	Pig	F2_13B	B1	86	d
Healthy	Pig	F2_13C	A	301	d
Healthy	Pig	F2_14A	A	10	o
Healthy	Pig	F2_14B	D	1508*	u
Healthy	Pig	F2_14C	A	1122	o
Healthy	Pig	F2_14D	B2	131	o
Healthy	Pig	F2_14E	D	1670	u
Healthy	Pig	F2_15A	A	3531	e
Healthy	Pig	F2_15B	A	3531	e
Healthy	Pig	F2_15C	A	10	o
Healthy	Pig	F2_15D	A	165	u
Healthy	Pig	F2_15F	A	10	o
Healthy	Pig	F2_15G	A	10	d
Healthy	Pig	F2_15I	A	1716	d
Healthy	Pig	F2_16A	A	48	o
Healthy	Pig	F2_16D	A	48	d1
Healthy	Pig	F2_16E	A	1716	d
Healthy	Pig	F2_16F	A	1437*	e
Healthy	Pig	F2_17A	A	542	d1
Healthy	Pig	F2_17C	A	361	d
Healthy	Pig	F2_18A	A	361	d
Healthy	Pig	F2_18B	A	10	o
Healthy	Pig	F2_18C	B2	302	o
Healthy	Pig	F2_18E	B1	29*	u
Healthy	Pig	F2_19A	D	117	d
Healthy	Pig	F2_19B	A	361	d
Healthy	Pig	F2_19C	A	361	d
Healthy	Pig	F2_19E	A	361	d
Healthy	Pig	F2_20A	B1	641	d
Healthy	Pig	F2_20B	A	10	o
Healthy	Pig	F2_20D	A	1139	o
Healthy	Pig	F2_20E	A	48	u
Healthy	Pig	F2_20F	A	1202	e
Healthy	Pig	F2_21A	B1	641	d
